# Supplementary material for: HIV-1 Gag Binds the Multi-Aminoacyl-tRNA Synthetase Complex via the EPRS Subunit
Source: Viruses. 2023 Feb 8;15(2):474. doi: 10.3390/v15020474 (PMC9967848; doi:10.3390/v15020474)
Supplement: Supplementary file 1 [file viruses-15-00474-s001.zip]

Archive with 1 entries (1 files):
- viruses-2135152-supplementary.pdf
